# Supplementary material for: Molecular detection of Orientia tsutsugamushi infection in bats from the China-Myanmar border
Source: PLoS Negl Trop Dis. 2026 Jan 12;20(1):e0013860. doi: 10.1371/journal.pntd.0013860 (PMC12818740; doi:10.1371/journal.pntd.0013860)
Supplement: S1 Table — (XLSX) [file pntd.0013860.s001.xlsx]

## Sheet: S1 Table
S1 Table. Sequences obtained in this study
Sample number	Host animal	56-kDa TSA					47-kDa htrA					GroEL				16S rRNA
		Partial/Complete	Size(nt)	GenBank accession number	Genotype		Partial/Complete	Size(nt)	GenBank accession number	Genotype		Partial/Complete	Size(nt)	GenBank accession number		Partial/Complete	Size(nt)	GenBank accession number
NBB39	Hipposideros larvatus	complete	1617	PV719510	Gilliam		partial	768	PV719504	Kato		-	-	-		-	-	-
NBB41	Hipposideros larvatus	complete	1602	PV719511	Gilliam		complete	1401	PV719505	Kato		complete	1668	PV719520		complete	1459	PV697021
NBB42	Hipposideros larvatus	partial	171	PV719512	Gilliam		complete	1401	PV719506	Kato		partial	738	PV719521		-	-	-
NBB45	Hipposideros larvatus	partial	432	PV719513	Gilliam		-	-	-	-		-	-	-		-	-	-
NBB52	Hipposideros larvatus	partial	894	PV719514	Gilliam		complete	1401	PV719507	Kato		-	-	-		-	-	-
NBB92	Hipposideros armiger	complete	1602	PV719515	Karp		complete	1401	PV719508	Kato		partia	1392	PV719522		complete	1459	PV697022
NBB104	Hipposideros armiger	partial	171	PV719516	Karp		-	-	-	-		-	-	-		-	-	-
NBB127	Hipposideros armiger	partial	891	PV719517	Karp		complete	1401	PV719509	Kato		-	-	-		complete	1459	PV697023
RLB107	Cynopterus sphinx	partial	195	PV719518	Karp		-	-	-	-		-	-	-		-	-	-
RLB163	Rousettus amplexicaudatus	complete	1620	PV719519	Karp		-	-	-	-		partial	765	PV719523		-	-	-
