# Supplementary material for: Molecular detection of Orientia tsutsugamushi infection in bats from the China-Myanmar border
Source: PLoS Negl Trop Dis. 2026 Jan 12;20(1):e0013860. doi: 10.1371/journal.pntd.0013860 (PMC12818740; doi:10.1371/journal.pntd.0013860)
Supplement: S3 Table — (XLSX) [file pntd.0013860.s003.xlsx]

## Sheet: Sheet1
S3 Table. Primers used to amplify the 56-kDa TSA, 47-kDa htrA, GroEL, and 16S rRNA genes of Ot in bats
Number	Primer	Sequence(5'-3')	Tm(℃)	Size(nt)	Template/ Sample number	Amplification conditions	Reference
1	NBB39-56kDa-F1	ATGAAAAAAATTATGTTAATTGCTAG	49	400	NBB41, NBB45, NBB92, NBB127, RLB163	First round: Amplification with primers NBB39-56kDa-F1 and NBB39-56kDa-R1 (expected fragment size: 541 bp). The PCR conditions were as follows: pre-denaturation at 95°C for 3 min, followed by 35 cycles of denaturation at 95°C for 15 s, annealing at 52.5°C for 15 s, and extension at 72°C for 30 s, with a final extension at 72°C for 5 min and cooling to 10°C for 1 min. Second round: Nested amplific…	In this study
	NBB39-56kDa-R2	GTTTAAACCGCTTACGTATAGGAGC	54
	NBB39-56kDa-R1	CGATCCTAGCTGCAGCACG	54
2	NBB39-56kDa-F2	CGTGCTGCAGCTAGGATCG	54	881	NBB41, RLB163	First round: Amplification with primers NBB39-56kDa-F2 and NBB39-56kDa-R3 (expected fragment size: 1080 bp). The PCR conditions were as follows: pre-denaturation at 95°C for 3 min, followed by 35 cycles of denaturation at 95°C for 15 s, annealing at 57°C for 15 s, and extension at 72°C for 70 s, with a final extension at 72°C for 5 min and cooling to 10°C for 1 min. Second round: Nested amplifica…	In this study
	NBB39-56kDa-F3	GGAGGCATTTGGTAGTTGGG	54
	NBB39-56kDa-R3	CTAGAAGTTATAGCGTACACCTGC	50
3	RLB163-56kDa-F1	ATTTGGTGGTACATTAGCTGCAG	59	465	RLB163	First round: Amplification with primers RLB163-56kDa-F1 and RLB163-56kDa-R1 (expected fragment size: 595 bp). The PCR conditions were as follows: pre-denaturation at 95°C for 3 min, followed by 35 cycles of denaturation at 95°C for 15 s, annealing at 51.5°C for 15 s, and extension at 72°C for 60 s, with a final extension at 72°C for 5 min and cooling to 10°C for 1 min. Second round: Nested amplif…	In this study
	RLB163-56kDa-F2	GGCAGATTCTGGAGGTGG	58
	RLB163-56kDa-R1	GGCTTTATATCACTATATATCTGAGT	57
4	NBB39-56kDa-F6	GAGCAATGGAGGCATTTG	54	758	NBB39	First round: Amplification with primers NBB39-56kDa-F6 and NBB39-56kDa-R5 (expected fragment size: 890 bp). The PCR conditions were as follows: pre-denaturation at 95°C for 3 min, followed by 35 cycles of denaturation at 95°C for 15 s, annealing at 49°C for 15 s, and extension at 72°C for 60 s, with a final extension at 72°C for 5 min and cooling to 10°C for 1 min. Second round: Nested amplificat…	In this study
	NBB39-56kDa-F7	GCTGGTATTGATGTTCCTG	53
	NBB39-56kDa-R5	TAGAAGTTATAGCGTACACC	59
5	NBB92-56kDa-F1	GCGCTTCTCCTGTCAAAGT	58	719	NBB92	First round: Amplification with primers NBB92-56kDa-F1 and NBB92-56kDa-R1 (expected fragment size: 822 bp). The PCR conditions were as follows: pre-denaturation at 95°C for 3 min, followed by 35 cycles of denaturation at 95°C for 15 s, annealing at 52°C for 15 s, and extension at 72°C for 60 s, with a final extension at 72°C for 5 min and cooling to 10°C for 1 min. Second round: Nested amplificat…	In this study
	NBB92-56kDa-F2	GCCTAATAGTGCATCTGT	60
	NBB92-56kDa-R1	AGTTATAGCGTACACCTACA	53
6	NBB39-47kDa-F1	CAGTCTAGAGTAGGAGATCAGG	45	684	NBB41, NBB52, NBB92, NBB127	First round: Amplification with primers NBB39-47kDa-F1 and NBB39-47kDa-R1 (expected fragment size: 945 bp). The PCR conditions were as follows: pre-denaturation at 95°C for 3 min, followed by 35 cycles of denaturation at 95°C for 15 s, annealing at 50°C for 15 s, and extension at 72°C for 70 s, with a final extension at 72°C for 5 min and cooling to 10°C for 1 min. Second round: Nested amplificat…	In this study
	NBB39-47kDa-F2	GCTATTCCATCTAATACTGTACTTG	47
	NBB39-47kDa-R1	TTACTTATTAATGTTAGGTAAAGCAATG	50
7	NBB39-47kDa-F3	GGGTAGCTTTGGTGGACCGATG	59	720	NBB42	First round: Amplification with primers NBB39-47kDa-F3 and NBB39-47kDa-R2 (expected fragment size: 796 bp). The PCR conditions were as follows: pre-denaturation at 95°C for 3 min, followed by 35 cycles of denaturation at 95°C for 15 s, annealing at 54°C for 15 s, and extension at 72°C for 60 s, with a final extension at 72°C for 5 min and cooling to 10°C for 1 min. Second round: Nested amplificat…	In this study
	NBB39-47kDa-F4	GGCATAAGTTTTGCTATTCCATC	52
	NBB39-47kDa-R2	TTACTTATTAATRTTAGGTAAAGCAATG	50
8	NBB41-GroEL-F2	GCTAATGCAATGAAACAAGTTG	50	874	NBB41, NBB92	First round: Amplification with primers NBB41-GroEL-F2 and NBB41-GroEL-R3 (expected fragment size: 922 bp). The PCR conditions were as follows: pre-denaturation at 95°C for 3 min, followed by 35 cycles of denaturation at 95°C for 15 s, annealing at 53°C for 15 s, and extension at 72°C for 70 s, with a final extension at 72°C for 5 min and cooling to 10°C for 1 min. Second round: Nested amplificat…	In this study
	NBB41-GroEL-F3	GATTCTAAAAATTTTAACTTTGAAGTTG	50
	NBB41-GroEL-R3	CAACAACATCCTCTTTGCCTCC	55
9	NBB92-GroEL-F1	TATAAAAAGTTATGTTATATACTTTTTCA	45	649	NBB41, NBB92, RLB163	First round: Amplification with primers NBB92-GroEL-F1 and NBB92-GroEL-R1 (expected fragment size: 770 bp). The PCR conditions were as follows: pre-denaturation at 95°C for 3 min, followed by 35 cycles of denaturation at 95°C for 15 s, annealing at 45°C for 15 s, and extension at 72°C for 60 s, with a final extension at 72°C for 5 min and cooling to 10°C for 1 min. Second round: Nested amplificat…	In this study
	NBB92-GroEL-R2	CATTAGCTACAACATTTATGCCTTC	51
	NBB92-GroEL-R1	GATTTATCCTTAAGTTGAATTGC	48
10	NBB92-GroEL-F2	GAAACGGTGTAGCTGTACTAAAAG	50	536	NBB41	First round: Amplification with primers NBB92-GroEL-F2 and NBB92-GroEL-R3 (expected fragment size: 643 bp). The PCR conditions were as follows: pre-denaturation at 95°C for 3 min, followed by 35 cycles of denaturation at 95°C for 15 s, annealing at 51.5°C for 15 s, and extension at 72°C for 50 s, with a final extension at 72°C for 5 min and cooling to 10°C for 1 min. Second round: Nested amplific…	In this study
	NBB92-GroEL-F3	GAAGGTATAGTGCCTGGTGGTGG	56
	NBB92-GroEL-R3	AAGCTTGAAATATTATACTGCAATTTTG	53
11	NBB41-GroEL3'-F1	GTGGTGGTGGAGTAGGTG	57	571	NBB41	First round: Amplification with primers NBB41-GroEL3'-F1 and NBB41-GroEL3'-R1 (expected fragment size: 601 bp). The PCR conditions were as follows: pre-denaturation at 95°C for 3 min, followed by 35 cycles of denaturation at 95°C for 15 s, annealing at 53°C for 15 s, and extension at 72°C for 50 s, with a final extension at 72°C for 5 min and cooling to 10°C for 1 min. Second round: Nested amplif…	In this study
	NBB41-GroEL3'-F2	GTGGTATGGGCGGAATGG	58
	NBB41-GroEL3'-R1	GCTTCTCCTAAATAGCTTTTCC	55
12	NBB41-16S-F3	AACGAACGCTGGCGGCATG	60	493	NBB92	First round: Amplification with primers NBB41-16S-F3 and NBB41-16S-R2 (expected fragment size: 696 bp). The PCR conditions were as follows: pre-denaturation at 95°C for 3 min, followed by 35 cycles of denaturation at 95°C for 15 s, annealing at 62°C for 15 s, and extension at 72°C for 60 s, with a final extension at 72°C for 5 min and cooling to 10°C for 1 min. Second round: Nested amplification …	In this study
	NBB41-16S-R3	CCGAACAACGCTAGCCCCC	60
	NBB41-16S-R2	CCTCAGCGTCAGTAATGGCCC	58
13	NBB41-16S-F4	GCCTGGGGAGTACGGTCG	55	492	NBB41, NBB92, NBB127	First round: Amplification with primers NBB41-16S-F4 and NBB41-16S-R4 (expected fragment size: 646 bp). The PCR conditions were as follows: pre-denaturation at 95°C for 3 min, followed by 35 cycles of denaturation at 95°C for 15 s, annealing at 62.5°C for 15 s, and extension at 72°C for 50 s, with a final extension at 72°C for 5 min and cooling to 10°C for 1 min. Second round: Nested amplificatio…	In this study
	NBB41-16S-F5	GGCTGGACTACACACAGGTGTTG	56
	NBB41-16S-R4	GCAGGTTCCCCTACGGCTACC	58
14	NBB41-16S-F6	AACGAACGCTGGCGGCAT	58	215	NBB41, NBB92, NBB127	First round: Amplification with primers NBB41-16S-F6 and NBB41-16S-R5 (expected fragment size: 377 bp). The PCR conditions were as follows: pre-denaturation at 95°C for 3 min, followed by 35 cycles of denaturation at 95°C for 15 s, annealing at 61°C for 15 s, and extension at 72°C for 30 s, with a final extension at 72°C for 5 min and cooling to 10°C for 1 min. Second round: Nested amplification …	In this study
	NBB41-16S-R6	CCAACTACCTAATCTGCCGC	51
	NBB41-16S-R5	CCTTCATCACTCACGCGGC	56
